# Supplementary material for: The Current State-of-the-Art Identification of Unknown Proteins Using Mass Spectrometry Exemplified on De Novo Sequencing of a Venom Protease from Bothrops moojeni
Source: Molecules. 2022 Aug 5;27(15):4976. doi: 10.3390/molecules27154976 (PMC9370501; doi:10.3390/molecules27154976)
Supplement: Supplementary file 1 [file molecules-27-04976-s001.zip]

Archive with 2 entries (2 files):
- molecules-1816712-SI.pdf
- molecules-1816712-SI_DIA.xlsx
