# Supplementary material for: The Current State-of-the-Art Identification of Unknown Proteins Using Mass Spectrometry Exemplified on De Novo Sequencing of a Venom Protease from Bothrops moojeni
Source: Molecules. 2022 Aug 5;27(15):4976. doi: 10.3390/molecules27154976 (PMC9370501; doi:10.3390/molecules27154976)
Supplement: Supplementary file 1 [file molecules-27-04976-s001.zip › molecules-1816712-SI_DIA.xlsx]

## Sheet: spot
OK	Accession	Entry	Description	mW (Da)	pI (pH)	PLGS Score	Peptides	Theoretical Peptides	Coverage (%)	Precursor RMS Mass Error (ppm)	Products	Digest Peptides	Modified Peptides	Products RMS Mass Error (ppm)	Products RMS RT Error (min)
2	AAB34465.1	AAB34465.1	PA-BJ=platelet-aggregating enzyme serine proteinase [Bothrops jararaca=jararaca snakes, venom, Peptide, 232 aa]	25198	8.8359	7803.31	62	17	72.4138	5.7835	337	0	1	14.8123	0.0221776
OK	Precursor MH+ (Da)	z	Peak mW	Peptide MH+ (Da)	MH+ Error (Da)	MH+ Error (ppm)	Score	Start	End	Sequence	Modifications	Retention Time (min)	Query Tool	Intensity	Peptide Type	Products	BY Matches	Products RMS Mass Error (ppm)	Products RMS RT Error (min)
2	1832.88	3.52	1832.88	1832.88	-0.0004	-0.201	8.7851	126	141	(K)ISSTKETYPDVPHCAK(I)	Carbamidomethyl C (14)	24.3357	PLGS Databank Search	829111	Pass One Match	32	b2b2°b3°b6b7b7°b8b8°b10b10°b11b13°b15°b16y2y3y4y5y6y7y8y8°y9y10y11y11°y12y13y14y15y15°y16	5.0802	0.0171
2	1573.86	2.9	1573.86	1573.86	0.0016	1.0206	8.2324	79	91	(K)KDDVLDKDIMLIR(L)		32.1055	PLGS Databank Search	84049	Pass One Match	28	b1b2b2°b3b3°b4b4°b5b5°b6b7b8b9b13°y1y2y3y4y5y6y6°y7y8y9y10y11y12y13	11.4624	0.0276
2	1022.65	2.38	1022.65	1022.65	0.0001	0.0924	8.0648	51	59	(K)LGVHSIKIR(N)		25.9038	PLGS Databank Search	62531	Missed Cleavage	17	b1b3b4b5b5°y1y2y3y4y5y5°y6y6°y7y7°y8y9	10.5209	0.0174
2	1210.64	2.33	1210.64	1210.64	0.0016	1.2951	7.8369	142	151	(K)INILDHAVCR(A)	Carbamidomethyl C (9)	28.4087	PLGS Databank Search	284458	Pass One Match	19	b5°b6*b9b10*y1y2y3y4y5y6y6°y7y7°y8y9y9*y9°y10y10*	14.02	0.012
2	806.404	1.9	806.404	806.398	0.0066	8.1299	7.8362	72	77	(K)FICPNR(K)	Carbamidomethyl C (3)	24.1114	PLGS Databank Search	275687	Pass Two Match	13	b1b2b3b6*y1y2y2*y3y3*y4y4*y5y5*	10.3656	0.012
2	753.461	1.95	753.461	753.462	-0.0009	-1.1596	7.7446	51	57	(K)LGVHSIK(I)		23.7214	PLGS Databank Search	28383	Pass One Match	12	b5b5°b6b6°y1y2y3y4y4°y5y6y7	14.7212	0.0211
2	760.446	1	760.446	760.439	0.0073	9.5901	7.2053	86	91	(K)DIMLIR(L)		27.8634	PLGS Databank Search	1041	Pass Two Match	6	b3b6y2y3y4y5	9.654	0.0128
2	3622.82	3.72	3622.82	3622.81	0.0012	0.3273	6.985	92	125	(R)LNRPVSNSEHIAPLSLPSSPPSVGSVCYVMGWGK(I)	Carbamidomethyl C (27)	36.5239	PLGS Databank Search	14933	Pass One Match	12	b6°b7°b15°b16°y5y6y7y10y13y15y19°y34	15.0577	0.0166
2	535.323	1	535.323	535.309	0.0149	27.8841	6.9594	126	130	(K)ISSTK(E)		26.7006	PLGS Databank Search	10957	Pass Two Match	3	y4y4°y5	32.6317	0.0043
2	1012.6	2.4	1012.6	1012.6	-0.0001	-0.1317	6.9043	49	57	(K)MKLGVHSIK(I)		25.0894	PLGS Databank Search	23094	Missed Cleavage	13	b1b2b3b9y1y3y4y5°y7y7°y8y8°y9	19.0535	0.0268
2	1445.77	2.12	1445.77	1445.77	-0.0009	-0.6097	6.7766	80	91	(K)DDVLDKDIMLIR(L)		34.0877	PLGS Databank Search	12334	Pass One Match	10	b1°b2b3b7b10°y5y7y9y10y12	19.5509	0.0233
2	820.488	2	820.488	820.493	-0.0048	-5.7971	6.5871	205	211	(R)KPALYTK(V)		22.7954	PLGS Databank Search	5291	Pass One Match	3	y1y6y7	5.5566	0.056
2	934.477	1	934.477	934.493	-0.0159	-16.9785	6.521	72	78	(K)FICPNRK(K)	Carbamidomethyl C (3)	37.1759	PLGS Databank Search	787	Pass Two Match	3	y3*y4*y5*	0	0
2	1063.54	1.99	1063.54	1063.54	0.002	1.8582	6.4542	70	77	(K)EKFICPNR(K)	Carbamidomethyl C (5)	24.1358	PLGS Databank Search	95650	Missed Cleavage	5	b3y6y6*y7y8	2.7361	0.0149
2	3638.8	4	3638.8	3638.81	-0.0099	-2.7281	6.446	92	125	(R)LNRPVSNSEHIAPLSLPSSPPSVGSVCYVMGWGK(I)	Carbamidomethyl C (27), Oxidation M (30)	34.3905	PLGS Databank Search	1068	Variable Modification	7	b7*b14°b16b19°b22b24*y4	23.209	0.0124
2	1316.59	2.26	1316.59	1316.59	-0.002	-1.5242	6.3504	131	141	(K)ETYPDVPHCAK(I)	Carbamidomethyl C (9)	24.3821	PLGS Databank Search	16989	Pass One Match	6	b2°b3°b5°b7b11y1	11.7553	0.0273
2	2353.15	2.45	2353.15	2353.16	-0.0103	-4.3914	6.1846	152	173	(R)AAYTWWPATSTTLCAGILQGGK(D)	Carbamidomethyl C (14)	41.8171	PLGS Databank Search	6980	Pass One Match	10	b2b12°b22y4*y6y12*y13°y14y21*y22	23.1949	0.0304
2	638.357	1	638.357	638.362	-0.0047	-7.2879	6.0472	67	71	(R)HPKEK(F)		25.4285	PLGS Databank Search	1526	Pass One Match	3	b1y2y4°	26.1165	0.021
2	872.491	2	872.491	872.477	0.0142	16.2313	6.0322	1	8	(-)VVGGRPCK(I)	Carbamidomethyl C (7)	42.5304	PLGS Databank Search	778	Pass Two Match	2	y5y6	21.5211	0.0244
1	2508.22	3.75	2508.22	2508.21	0.0062	2.4641	5.8498	131	151	(K)ETYPDVPHCAKINILDHAVCR(A)	Carbamidomethyl C (9), Carbamidomethyl C (20)	30.1009	PLGS Databank Search	2790	Missed Cleavage	5	b2°b17*y9y9*y10*	16.1418	0.0227
1	3968.94	3.45	3968.94	3968.99	-0.0437	-10.9979	5.68	14	48	(R)SLVLLYNSSSLLCSGTLINQEWVLTAAHCDSKNFK(M)	Carbamidomethyl C (13), Carbamidomethyl C (29)	44.8443	PLGS Databank Search	1705	Missed Cleavage	9	b3°b7b9*b14°b21°b26*b35°y27°y29°	18.631	0.0408
2	881.557	2	881.557	881.557	0.0003	0.2977	0	50	57	(M)KLGVHSIK(I)		25.0948	PLGS Databank Search	4229	In Source Fragment	1	b5	24.658	0.0111
2	753.46	1.72	753.46	753.462	-0.0018	-2.3669	0	51	57	(K)LGVHSIK(I)		25.092	PLGS Databank Search	3578	In Source Fragment	3	b1b4b5	14.9157	0.0146
2	640.376	1.77	640.376	640.378	-0.002	-3.0995	0	52	57	(L)GVHSIK(I)		23.7194	PLGS Databank Search	19705	In Source Fragment	3	b3b4b4°	11.0169	0.0177
2	909.563	2	909.563	909.563	0.0002	0.1994	0	52	59	(L)GVHSIKIR(N)		25.9138	PLGS Databank Search	49708	In Source Fragment	6	b1b3b4b4°b6b8°	20.0675	0.0257
2	852.542	2	852.542	852.541	0.0007	0.8736	0	53	59	(G)VHSIKIR(N)		25.9147	PLGS Databank Search	4632	In Source Fragment	3	b2b3b5	20.6764	0.0298
2	484.287	1.12	484.287	484.288	-0.0008	-1.5585	0	54	57	(V)HSIK(I)		23.7195	PLGS Databank Search	14778	In Source Fragment	6	b1b2b2°b3b3°b4°	11.201	0.0284
2	753.473	1.81	753.473	753.473	-0.0003	-0.4105	0	54	59	(V)HSIKIR(N)		25.9116	PLGS Databank Search	9667	In Source Fragment	8	b2b2°b3b3°b4b4°b5b5°	7.0784	0.0142
2	616.413	1.05	616.413	616.414	-0.0006	-0.894	0	55	59	(H)SIKIR(N)		25.9118	PLGS Databank Search	6261	In Source Fragment	3	b2°b3b4	10.4723	0.021
2	529.385	1	529.385	529.382	0.0024	4.6129	0	56	59	(S)IKIR(N)		25.9154	PLGS Databank Search	1116	In Source Fragment	2	b2b3	19.053	0.0044
2	1045.53	2	1045.53	1045.52	0.0019	1.8296	0	70	77	(K)EKFICPNR(K)	Carbamidomethyl C (5)	24.1343	PLGS Databank Search	3030	Neutral Loss (H2O)	0		0	0
2	934.495	2	934.495	934.493	0.0021	2.2613	0	71	77	(E)KFICPNR(K)	Carbamidomethyl C (4)	24.1298	PLGS Databank Search	3515	In Source Fragment	1	b2	5.405	0.0134
2	421.19	1	421.19	421.19	-0.0001	-0.2602	0	72	74	(K)FIC(P)	Carbamidomethyl C (3)	24.1147	PLGS Databank Search	26378	In Source Fragment	1	y2	2.6608	0.0257
2	659.331	1.14	659.331	659.329	0.0017	2.6093	0	73	77	(F)ICPNR(K)	Carbamidomethyl C (2)	24.1121	PLGS Databank Search	40910	In Source Fragment	2	b2b4*	26.9353	0.0334
2	529.221	1.18	529.221	529.219	0.0027	5.19	0	74	77	(I)CPNR(K)	Carbamidomethyl C (1)	24.1241	PLGS Databank Search	6299	In Source Fragment	0		0	0
2	546.246	1.05	546.246	546.245	0.0011	2.0255	0	74	77	(I)CPNR(K)	Carbamidomethyl C (1)	24.1139	PLGS Databank Search	319875	In Source Fragment	5	b2b3b3*b4b4*	4.8713	0.0195
2	386.214	1.01	386.214	386.215	-0.0002	-0.5298	0	75	77	(C)PNR(K)		24.1249	PLGS Databank Search	94194	In Source Fragment	4	b2b2*b3b3*	4.8203	0.0143
2	1215.71	2	1215.71	1215.71	-0.0053	-4.3301	0	82	91	(D)VLDKDIMLIR(L)		34.0764	PLGS Databank Search	802	In Source Fragment	1	b3	26.4875	0.0315
2	1003.56	1.89	1003.56	1003.56	-0.0049	-4.853	0	84	91	(L)DKDIMLIR(L)		32.1429	PLGS Databank Search	4640	In Source Fragment	3	b1°b4b4°	16.9803	0.0141
2	760.438	1	760.438	760.439	-0.0008	-1.0064	0	86	91	(K)DIMLIR(L)		32.1224	PLGS Databank Search	1467	In Source Fragment	2	b2b2°	2.3481	0.0173
2	532.324	1	532.324	532.328	-0.0039	-7.3208	0	88	91	(I)MLIR(L)		32.0837	PLGS Databank Search	1806	In Source Fragment	0		0	0
2	401.285	1	401.285	401.287	-0.0021	-5.1999	0	89	91	(M)LIR(L)		32.1542	PLGS Databank Search	5193	In Source Fragment	0		0	0
2	910.451	1	910.451	910.452	-0.0007	-0.7145	0	126	133	(K)ISSTKETY(P)		24.3435	PLGS Databank Search	4544	In Source Fragment	1	y4°	0	0
2	1814.88	3.96	1814.88	1814.87	0.0015	0.8098	0	126	141	(K)ISSTKETYPDVPHCAK(I)	Carbamidomethyl C (14)	24.3323	PLGS Databank Search	23470	Neutral Loss (H2O)	0		0	0
2	1701.79	3	1701.79	1701.79	0.0012	0.7146	0	127	141	(I)SSTKETYPDVPHCAK(I)	Carbamidomethyl C (13)	24.3306	PLGS Databank Search	10779	In Source Fragment	0		0	0
2	1719.8	2.99	1719.8	1719.8	0.0027	1.5649	0	127	141	(I)SSTKETYPDVPHCAK(I)	Carbamidomethyl C (13)	24.3341	PLGS Databank Search	181244	In Source Fragment	12	b4b5b6b6°b7b8°b9b10b12b14°b15°y13	10.4187	0.0222
2	1632.77	2.98	1632.77	1632.77	0.0016	0.9531	0	128	141	(S)STKETYPDVPHCAK(I)	Carbamidomethyl C (12)	24.3329	PLGS Databank Search	86925	In Source Fragment	7	b2°b3°b4b4°b6b6°b9	8.944	0.024
2	1545.74	2.69	1545.74	1545.74	0.0021	1.3754	0	129	141	(S)TKETYPDVPHCAK(I)	Carbamidomethyl C (11)	24.3344	PLGS Databank Search	4657	In Source Fragment	7	b1b1°b2°b3b3°b5b5°	10.2766	0.0212
2	1444.69	2	1444.69	1444.69	-0.0011	-0.7937	0	130	141	(T)KETYPDVPHCAK(I)	Carbamidomethyl C (10)	24.3304	PLGS Databank Search	1252	In Source Fragment	3	b4°b6°b9	20.0024	0.0222
2	1298.58	2.86	1298.58	1298.58	-0.0022	-1.6895	0	131	141	(K)ETYPDVPHCAK(I)	Carbamidomethyl C (9)	24.3846	PLGS Databank Search	7424	Neutral Loss (H2O)	0		0	0
2	1086.51	2.23	1086.51	1086.5	0.0014	1.2765	0	133	141	(T)YPDVPHCAK(I)	Carbamidomethyl C (7)	24.3648	PLGS Databank Search	10675	In Source Fragment	4	b3°b4b6b8°	27.7521	0.0244
2	826.383	1.44	826.383	826.388	-0.0045	-5.4721	0	135	141	(P)DVPHCAK(I)	Carbamidomethyl C (5)	24.3492	PLGS Databank Search	5938	In Source Fragment	4	b3b3°b4b7°	16.2501	0.017
2	711.358	1.8	711.358	711.361	-0.0025	-3.5338	0	136	141	(D)VPHCAK(I)	Carbamidomethyl C (4)	24.3344	PLGS Databank Search	10897	In Source Fragment	3	b3b4b6	7.9396	0.0252
2	1080.53	2	1080.53	1080.53	0.0031	2.8356	0	143	151	(I)NILDHAVCR(A)	Carbamidomethyl C (8)	28.3963	PLGS Databank Search	17381	In Source Fragment	0		0	0
2	1097.55	1.99	1097.55	1097.55	0.0012	1.056	0	143	151	(I)NILDHAVCR(A)	Carbamidomethyl C (8)	28.4029	PLGS Databank Search	88856	In Source Fragment	4	b5*b6b8b8°	13.453	0.0298
2	983.51	1.99	983.51	983.509	0.0005	0.5509	0	144	151	(N)ILDHAVCR(A)	Carbamidomethyl C (7)	28.4011	PLGS Databank Search	56826	In Source Fragment	2	b4°b6	14.505	0.0277
2	852.419	1.75	852.419	852.414	0.0042	4.9675	0	145	151	(I)LDHAVCR(A)	Carbamidomethyl C (6)	28.3968	PLGS Databank Search	1177	In Source Fragment	0		0	0
2	870.424	1.75	870.424	870.425	-0.0011	-1.2769	0	145	151	(I)LDHAVCR(A)	Carbamidomethyl C (6)	28.4031	PLGS Databank Search	20667	In Source Fragment	7	b3b3°b4b4°b5b5°b6	7.2261	0.0215
2	757.34	1.53	757.34	757.341	-0.0011	-1.4023	0	146	151	(L)DHAVCR(A)	Carbamidomethyl C (5)	28.4041	PLGS Databank Search	10662	In Source Fragment	7	b2°b3b3°b4b4°b5b5°	17.0391	0.016
2	642.313	2	642.313	642.314	-0.001	-1.6075	0	147	151	(D)HAVCR(A)	Carbamidomethyl C (4)	28.3976	PLGS Databank Search	1454	In Source Fragment	2	b1b4	12.5947	0.0048
2	505.257	1	505.257	505.255	0.0014	2.8287	0	148	151	(H)AVCR(A)	Carbamidomethyl C (3)	28.4034	PLGS Databank Search	3752	In Source Fragment	0		0	0
2	434.216	1	434.216	434.218	-0.002	-4.635	0	149	151	(A)VCR(A)	Carbamidomethyl C (2)	28.3998	PLGS Databank Search	1261	In Source Fragment	2	b2b3	16.4563	0.0024
